# Supplementary material for: Intraoperative Diaphragmatic Plication During Initial Surgery With Phrenic Nerve Resection
Source: Interdiscip Cardiovasc Thorac Surg. 2025 Sep 25;40(10):ivaf233. doi: 10.1093/icvts/ivaf233 (PMC12560820; doi:10.1093/icvts/ivaf233)
Supplement: ivaf233_Supplementary_Data [file ivaf233_supplementary_data.zip]

Archive with 16 entries (15 files):
- Supplementary_Data_20251011/
- Supplementary_Data_20251011/FIGE1.tif
- Supplementary_Data_20251011/FIGE10.tif
- Supplementary_Data_20251011/FIGE11.tif
- Supplementary_Data_20251011/FIGE12.tif
- Supplementary_Data_20251011/FIGE13.tif
- Supplementary_Data_20251011/FIGE14.tif
- Supplementary_Data_20251011/FIGE2.tif
- Supplementary_Data_20251011/FIGE3.tif
- Supplementary_Data_20251011/FIGE4.tif
- Supplementary_Data_20251011/FIGE5.tif
- Supplementary_Data_20251011/FIGE6.tif
- Supplementary_Data_20251011/FIGE7.tif
- Supplementary_Data_20251011/FIGE8.tif
- Supplementary_Data_20251011/FIGE9.tif
- Supplementary_Data_20251011/TABLEE1.docx
